# Supplementary material for: Decapping activators Edc3 and Scd6 act redundantly with Dhh1 in post-transcriptional repression of starvation-induced pathways
Source: eLife. 2025 Nov 25;13:RP102287. doi: 10.7554/eLife.102287 (PMC12646578; doi:10.7554/eLife.102287)
Supplement: Figure 3—source data 3. [file elife-102287-fig3-data3.zip]

Archive with 1 entries (1 files):
- Fig. 3F-source data 1. PPT file containing original blots indicating relevant bands_10-27-25.pptx
