# Supplementary material for: Decapping activators Edc3 and Scd6 act redundantly with Dhh1 in post-transcriptional repression of starvation-induced pathways
Source: eLife. 2025 Nov 25;13:RP102287. doi: 10.7554/eLife.102287 (PMC12646578; doi:10.7554/eLife.102287)
Supplement: Figure 3—source data 4. [file elife-102287-fig3-data4.zip]

Archive with 5 entries (4 files):
- Fig. 3F-source data 2. original files for western analysis_10-27-25/
- Fig. 3F-source data 2. original files for western analysis_10-27-25/DHH1-TAP input Fig 3F and Fig3-Fig Supp2 (i) Raw.jpg
- Fig. 3F-source data 2. original files for western analysis_10-27-25/Dcp2-HA, elution Fig 3F and Fig3-Fig Supp2 (ii) Raw.jpg
- Fig. 3F-source data 2. original files for western analysis_10-27-25/Dcp2-HA, input Fig 3F Raw.jpg
- Fig. 3F-source data 2. original files for western analysis_10-27-25/Dhh1-TAP elution Fig 3F Raw.jpg
