# Supplementary material for: Decapping activators Edc3 and Scd6 act redundantly with Dhh1 in post-transcriptional repression of starvation-induced pathways
Source: eLife. 2025 Nov 25;13:RP102287. doi: 10.7554/eLife.102287 (PMC12646578; doi:10.7554/eLife.102287)
Supplement: Figure 6—source data 3. [file elife-102287-fig6-data3.zip]

Archive with 11 entries (10 files):
- Fig. 6B-source data 2. original files for western analysis_10-28-25/
- Fig. 6B-source data 2. original files for western analysis_10-28-25/Anti_Pet10_4.jpg
- Fig. 6B-source data 2. original files for western analysis_10-28-25/Anti_Qcr8_11reprobe.jpg
- Fig. 6B-source data 2. original files for western analysis_10-28-25/Anti_Sdh4_16_reprobe.jpg
- Fig. 6B-source data 2. original files for western analysis_10-28-25/Anti_Atp20_11.jpg
- Fig. 6B-source data 2. original files for western analysis_10-28-25/Anti_Cit2_14.jpg
- Fig. 6B-source data 2. original files for western analysis_10-28-25/Anti_Cox14_16.jpg
- Fig. 6B-source data 2. original files for western analysis_10-28-25/Anti_Cox20_10.jpg
- Fig. 6B-source data 2. original files for western analysis_10-28-25/Anti_Cyb2_8.jpg
- Fig. 6B-source data 2. original files for western analysis_10-28-25/Anti_Gcd6_2_7_13.jpg
- Fig. 6B-source data 2. original files for western analysis_10-28-25/Anti_Idh1_9.jpg
