# Supplementary material for: Decapping activators Edc3 and Scd6 act redundantly with Dhh1 in post-transcriptional repression of starvation-induced pathways
Source: eLife. 2025 Nov 25;13:RP102287. doi: 10.7554/eLife.102287 (PMC12646578; doi:10.7554/eLife.102287)
Supplement: Figure 6—source data 5. [file elife-102287-fig6-data5.zip]

Archive with 10 entries (6 files):
- Fig. 6D-source data 2. original files for western analysis_10-27-25/
- Fig. 6D-source data 2. original files for western analysis_10-27-25/rep 3/
- Fig. 6D-source data 2. original files for western analysis_10-27-25/rep 3/PROTEIN_GEL_03062024_172143.tif
- Fig. 6D-source data 2. original files for western analysis_10-27-25/rep 3/CHEMI_03052024_144151.tif
- Fig. 6D-source data 2. original files for western analysis_10-27-25/rep 2/
- Fig. 6D-source data 2. original files for western analysis_10-27-25/rep 2/PROTEIN_GEL_03062024_171847.tif
- Fig. 6D-source data 2. original files for western analysis_10-27-25/rep 2/CHEMI_03022024_194322.tif
- Fig. 6D-source data 2. original files for western analysis_10-27-25/rep 1/
- Fig. 6D-source data 2. original files for western analysis_10-27-25/rep 1/2024_02_29_181302.tif
- Fig. 6D-source data 2. original files for western analysis_10-27-25/rep 1/CHEMI_02282024_185917.tif
